# Supplementary material for: Founder events and pre-glacial divergences shape the genetic structure of European Collembola species
Source: BMC Evol Biol. 2016 Jul 16;16:148. doi: 10.1186/s12862-016-0719-8 (PMC4947257; doi:10.1186/s12862-016-0719-8)
Supplement: Additional file 2: Table S1. — a) Primer sequence of and b) PCR conditions for the ribosomal D3-D5 region of 28S rDNA, and the protein coding Histone 3 (H3) and COI genes. Table S2. DNA sequences available at GenBank. Table S3. Summary of additional locations and outgroup taxa included in the extended datasets (1) and (3) of the molecular clock analyses. Accession numbers from NCBI and BOLD databanks are listed. For some isotomiid species, the complete D3 fragment of 28S was not available, missing positions were filled with “?” in the alignments. (XLSX 17 kb) [file 12862_2016_719_MOESM2_ESM.xlsx]

## Sheet: S1_Primers and PCR
Table S1 a) Primer sequence of and b) PCR conditions for the ribosomal D3-D5 region of 28S rDNA, and the protein coding Histone 3 (H3) and COI genes.
a
gene	primer name (organism)	sequence (5' - 3')	reference
28S (D3-D5 region)	28Sa	GAC CCG TCT TGA AGC ACG	Tully et al. 2006
	28Sbout	CCC ACA GCG CCA GTT CTG CTT ACC
Histone 3	H3F1 (C. denticulata, F. quadrioculata)	ATG GCT CGT ACC AAG CAG ACV GC	Colgan & McLauchlan 1998
	H3R1 (C. denticulata, F. quadrioculata)	ATA TCC TTR GGC ATR ATR GTG AC
	H3F2 (I. minor)	ATG GCT CGT ACC AAG CAG AC
	H3F2 (I. minor)	ATR TCC TTG GGC ATG ATT GTT AC
COI	LCO1490	GGT CAA CAA ATC ATA AAG ATA TTG G	Folmer et al. 1994
	HCO2198	TAA ACT TCA GGG TGA CCA AAA AAT CA
Colgan D, McLauchlan A (1998) Histone H3 and U2 snRNA DNA sequences and arthropod molecular evolution. Australian Journal of Zoology, 46, 419–437.
Folmer O, Black M, Hoeh W, Lutz R, Vrijenhoek R (1994) DNA primers for amplification of mitochondrial cytochrome c oxidase subunit I from diverse metazoan invertebrates. Molecular Marine Biology and Biotechnology, 3, 294–299.
Tully T, D’Haese C a, Richard M, Ferriere R (2006) Two major evolutionary lineages revealed by molecular phylogeny in the parthenogenetic collembola species Folsomia candida. Pedobiologia, 50, 95–104.
b
PCR steps	28S (D3-D5 region)	H3	COI
	temp - time	temp - time	temp - time
1 - initial denaturation step	95°C - 15 min	95°C - 15 min	95°C - 15 min
2 - denaturation	94°C - 15 sec	94°C - 15 sec	94°C - 15 sec
3 - annealing	49°C - 15 sec	59°C - 15 sec (F. quadrioculata, I. minor)	45°C - 15 sec
		42°C - 15 sec (C. denticulata)
4 - elongation	72°C - 15 sec	72°C - 15 sec	72°C - 15 sec
5 - final elongation	72°C - 6 min	72°C - 6 min	72°C - 6 min
number of cycles (2-4)	35	35	35

## Sheet: S2_Accno
Table S2 DNA sequences available at GenBank.
abbre-viation	C. denticulata				F. quadrioculata				I. minor
	COI	H3	28S		COI	H3	28S		COI	H3	28S
EE	-	-	-		KF684597-601	KF684762-6	KF684432-6		-	-	-
NO	KF684567-71	KF684732-6	KF684402-6		KF684627-31	KF684792-6	KF684462-66		KF684678-82	KF684843-7	KF684513-7
RU1	-	-	-		KF684632-5	KF684797-800	KF684467-70		KF684687-91	KF684852-6	KF684522-26
RU2	KF684576-80	KF684741-5	KF684411-5		-	-	-		-	-	-
AT1	-	-	-		-	-	-		KF684646-50	KF684811-5	KF684481-85
AT2	KF684536-40	KF684701-5	KF684371-5		-	-	-		-	-	-
AT3	-	-	-		KF684590-2	KF684755-7	KF684425-7		-	-	-
FR	KF684544-8	KF684709-13	KF684379-83		KF684602-6	KF684767-71	KF684437-41		KF684655-8	KF684820-3	KF684490-3
DE	KF684549-53	KF684714-8	KF684384-88		KF684607-11	KF684772-6	KF684442-6		KF684659-62	KF684824-7	KF684494-7
PL	KF684572-5	KF684737-40	KF684407-10		-	-	-		KF684683-6	KF684848-51	KF684518-21
HR	KF684541-3	KF684706-8	KF684376-8		KF684593-6	KF684758-61	KF684428-31		KF684651-4	KF684816-9	KF684486-9
GR	KF684554-8	KF684719-23	KF684389-93		KF684612-6	KF684777-81	KF684447-51		KF684663-7	KF684828-32	KF684498-502
IT1	-	-	-		KF684617-21	KF684782-6	KF684452-6		KF684668-72	KF684833-7	KF684503-7
IT2	KF684559-61	KF684724-6	KF684394-96		-	-	-		-	-	-
ME	KF684562-6	KF684727-31	KF684397-401		KF684622-6	KF684787-91	KF684457-61		KF684673-7	KF684838-42	KF684508-12
RS	KF684581-5	KF684746-50	KF684416-20		KF684636-40	KF684801-5	KF684471-75		-	-	-
ES1	-	-	-		-	-	-		KF684695-99	KF684860-64	KF684531-5
ES2	KF684586-9	KF684751-4	KF684421-4		-	-	-		KF684692-4, 700	KF684857-9, 65	KF684527-30
ES3	-	-	-		KF684641-5	KF684806-10	KF684476-80		-	-	-

## Sheet: S3_molclock new
Table S3 Summary of additional locations and outgroup taxa included in the extended datasets (1) and (3) of the molecular clock analyses. Accession numbers from NCBI and BOLD databanks are listed. For some isotomiid species, the complete D3 fragment of 28S was not available, missing positions were filled with "?" in the alignments.
species	location	NCBI accession numbers
		COI	28S
Hypogastruridae
Ceratophysella denticulata	Antarctica	HQ732034.1	HQ731919.1
		HQ732033.1	HQ731918.1
		HQ732032.1	HQ731917.1
		HQ732031.1	HQ731915.1
	Australia	GU656655	-
		GU656653	-
		GU656652	-
	Canada	KF642457	-
		KF642321	-
		KF642319	-
		KF642278	-
		KF642149	-
	Chile	HQ732035.1	HQ731920.1
	New Zealand	HQ732038.1	HQ731923.1
		HQ732037.1	HQ731922.1
		HQ732036.1	HQ731921.1
	South Africa	JX261832	-
		JX261831	-
		JX261793	-
		JX261791	-
		JX261790	-
congeneric species
Ceratophysella gibbosa	Ireland	HQ732029.1	HQ731913.1
	Argentina	HQ732040.1	HQ731925.1
outgroups
Hypogastrura viatica	New Zealand	HQ732070.1	HQ731954.1
Hypogastrura vernalis	France	HQ732065.1	HQ731949.1
Hypogastrura pubescens	New Zealand	HQ732059.1	HQ731943.1
Hypogastrura subboldorii	France	HQ732064.1	HQ731948.1
Xenylla grisea	Antarctica	HQ732084.1	HQ731975.1
Gomphiocephalus hodgsoni	Antarctica	HQ732052.1	HQ731936.1
Table S3 continued
Isotomidae
Folsomia quadrioculata	Canada (L1)	KF642009	-
		KF642087	-
		KF642519	-
		KF642580	-
	Canada (L2)	KF641961	-
		KF642017	-
		KF642370	-
		KF642443	-
Isotomiella minor	France (Haute Normandie)	(BOLD accession numbers)
		GENHP910-12	-
		GENHP911-12	-
		GENHP941-12	-
		GENHP942-12	-
		GENHP944-12	-
congeneric species
Folsomia candida		KF592092	DQ279734
		HQ732049	HQ731934
Folsomia fimetaria		LK024463	LK024320
Folsomia octoculata		HM366595	-
outgroups
Parisotoma notabilis	Denmark (DK_Pn1 DK_Pn1)	KJ792235	KJ792115
	Turkey (TR_Pn1)	KJ792335	KJ792215
	Germany (DE3_Pn1, DE3_Pn1)	KJ792272	KJ792152
	Greece (GR_Pn1)	KJ792282	KJ792162
	Croatia (HR_Pn5)	KJ792234	KJ792114
Anurophorus septentrionalis		LK024447	LK024297
Cryptopygus antarcticus travei		HQ592681	HQ592739
Isotoma riparia		LK024475	LK024340
		LK024474	LK024339
		LK024473	LK024338
		HG422621	LK024337
Isotoma viridis		HG422615	LK024346
Isotomurus maculatus		HQ592702	HQ592760
Isotoma marionensis		HQ592673	HQ592731
		HQ592672	HQ592730
		HQ592670	HQ592729
		HQ592671	HQ592727
		HQ592669	HQ592728
